# Supplementary material for: Exploring Material Properties and Device Output Performance of a Miniaturized Flexible Thermoelectric Generator Using Scalable Synthesis of Bi2Se3 Nanoflakes
Source: Nanomaterials (Basel). 2023 Jun 26;13(13):1937. doi: 10.3390/nano13131937 (PMC10343555; doi:10.3390/nano13131937)
Supplement: Supplementary file 1 [file nanomaterials-13-01937-s001.zip]

Archive with 1 entries (1 files):
- nanomaterials-2439441-supplementary.pdf
